# Supplementary material for: Basal forebrain cholinergic signaling in the basolateral amygdala promotes strength and durability of fear memories
Source: Neuropsychopharmacology. 2022 Sep 2;48(4):605–14. doi: 10.1038/s41386-022-01427-w (PMC9938249; doi:10.1038/s41386-022-01427-w)
Supplement: Supplementary file 2 — Freezing Data [file 41386_2022_1427_MOESM2_ESM.xlsx]

## Sheet: Figure 2
Panel 2D (B stands for Baseline; reported per min)
Groups	Conditioning Trials					Extinction Trials																Test Trials																Renewal Context A Trials
	B	1	2	3	4	B	1	2	3	4	5	6	7	8	9	10	11	12	13	14	15	B	1	2	3	4	5	6	7	8	9	10	11	12	13	14	15	B1	B2	B3	1	2	3	4	5	6	7	8	9
eYFP-OFF	3.33333	0	66.6667	53.3333	66.6667	3.33333	53.3333	86.6667	86.6667	66.6667	60	60	73.3333	40	33.3333	20	73.3333	73.3333	80	73.3333	73.3333	0	86.6667	33.3333	20	66.6667	60	6.66667	13.3333	60	33.3333	6.66667	6.66667	0	0	0	0	20	20	0	66.6667	46.6667	53.3333	60	13.3333	6.66667	13.3333	0	6.66667
	6.66667	0	20	33.3333	93.3333	0	66.6667	73.3333	46.6667	26.6667	60	86.6667	40	0	0	13.3333	33.3333	13.3333	20	20	0	0	80	20	20	33.3333	60	46.6667	100	53.3333	0	93.3333	0	0	0	0	0	16.6667	26.6667	0	40	26.6667	13.3333	20	60	33.3333	20	0	6.66667
	0	0	46.6667	53.3333	46.6667	0	80	73.3333	33.3333	53.3333	73.3333	13.3333	46.6667	40	0	0	0	0	0	0	0	0	53.3333	13.3333	0	20	20	40	0	0	0	0	0	0	0	0	0	0	0	0	20	66.6667	40	13.3333	33.3333	20	6.66667	0	6.66667
	0	0	46.6667	60	73.3333	0	60	100	93.3333	60	86.6667	100	66.6667	86.6667	73.3333	100	66.6667	66.6667	60	0	26.6667	0	80	80	100	53.3333	80	100	93.3333	66.6667	53.3333	13.3333	33.3333	33.3333	20	33.3333	33.3333	26.6667	6.66667	0	26.6667	20	13.3333	13.3333	6.66667	0	0	6.66667	0
	0	0	0	40	40	0	13.3333	46.6667	20	40	66.6667	46.6667	33.3333	66.6667	26.6667	33.3333	26.6667	53.3333	40	20	40	0	0	0	0	0	0	20	0	0	0	13.3333	0	0	0	0	0	20	6.66667	0	33.3333	60	40	20	26.6667	6.66667	0	6.66667	0
	0	0	26.6667	66.6667	60	0	93.3333	60	60	100	80	40	33.3333	26.6667	66.6667	73.3333	33.3333	73.3333	73.3333	40	40	0	60	100	93.3333	73.3333	73.3333	20	20	73.3333	20	26.6667	13.3333	0	0	0	0	16.6667	3.33333	0	86.6667	93.3333	26.6667	13.3333	13.3333	0	6.66667	0	0
eYFP-ON	0	0	53.3333	40	93.3333	0	86.6667	80	60	86.6667	80	60	60	6.66667	26.6667	13.3333	53.3333	0	0	0	0	0	100	86.6667	73.3333	73.3333	53.3333	66.6667	0	20	20	0	0	0	0	0	0	16.6667	3.33333	0	66.6667	20	86.6667	93.3333	40	13.3333	26.6667	33.3333	6.66667
	0	0	40	80	46.6667	0	66.6667	80	73.3333	60	26.6667	40	66.6667	26.6667	33.3333	46.6667	40	53.3333	46.6667	46.6667	46.6667	0	80	46.6667	60	40	20	20	26.6667	33.3333	0	0	33.3333	0	0	0	6.66667	0	0	0	60	93.3333	40	26.6667	20	13.3333	6.66667	13.3333	0
	0	0	13.3333	66.6667	73.3333	0	33.3333	100	60	86.6667	73.3333	40	26.6667	6.66667	0	0	0	0	0	0	0	0	53.3333	46.6667	20	40	13.3333	20	6.66667	6.66667	0	0	0	6.66667	0	0	0	20	6.66667	0	20	33.3333	13.3333	6.66667	6.66667	0	0	6.66667	0
	0	0	20	46.6667	66.6667	0	93.3333	100	100	93.3333	100	20	40	13.3333	0	6.66667	0	0	0	0	0	0	86.6667	46.6667	20	60	33.3333	0	0	40	0	33.3333	40	0	0	0	0	13.3333	13.3333	0	73.3333	46.6667	33.3333	13.3333	86.6667	40	33.3333	40	0
	0	0	40	86.6667	86.6667	0	80	93.3333	66.6667	86.6667	93.3333	33.3333	73.3333	46.6667	80	60	53.3333	40	26.6667	0	0	0	100	40	53.3333	73.3333	86.6667	60	20	13.3333	6.66667	0	0	0	6.66667	0	0	3.33333	16.6667	0	80	46.6667	53.3333	26.6667	86.6667	80	73.3333	73.3333	20
	33.3333	0	20	6.66667	26.6667	0	46.6667	20	13.3333	40	33.3333	20	6.66667	46.6667	20	20	40	0	0	0	26.6667	0	53.3333	20	66.6667	40	13.3333	6.66667	0	0	0	0	0	0	0	0	0	13.3333	6.66667	0	60	73.3333	60	60	26.6667	40	26.6667	0	0
	0	0	0	60	100	0	86.6667	93.3333	86.6667	93.3333	100	100	53.3333	40	46.6667	93.3333	73.3333	80	40	0	0	0	33.3333	33.3333	100	93.3333	73.3333	33.3333	20	40	0	0	0	0	0	0	0	10	10	0	60	73.3333	73.3333	20	13.3333	13.3333	6.66667	33.3333	13.3333
	0	0	33.3333	33.3333	26.6667	0	66.6667	53.3333	46.6667	13.3333	26.6667	33.3333	13.3333	0	0	46.6667	46.6667	0	6.66667	0	0	0	0	0	20	0	0	0	0	0	0	0	0	0	0	0	0	3.33333	6.66667	0	13.3333	13.3333	33.3333	6.66667	20	20	0	0	0
eNpHR3.0-OFF	0	0	0	13.3333	6.66667	0	33.3333	6.66667	46.6667	46.6667	46.6667	13.3333	0	26.6667	0	0	0	13.3333	6.66667	0	0	6.66667	13.3333	20	0	0	0	0	0	0	0	0	0	0	0	0	0	10	10	0	53.3333	60	20	6.66667	20	20	13.3333	6.66667	0
	10	0	13.3333	53.3333	100	0	46.6667	80	33.3333	60	66.6667	93.3333	0	0	0	6.66667	0	0	0	0	0	0	66.6667	46.6667	100	73.3333	40	66.6667	0	13.3333	0	6.66667	0	0	0	0	0	6.66667	3.33333	0	86.6667	93.3333	33.3333	93.3333	80	33.3333	46.6667	0	0
	0	0	6.66667	100	100	0	93.3333	93.3333	100	73.3333	73.3333	53.3333	46.6667	40	20	73.3333	20	20	26.6667	0	0	0	80	40	40	26.6667	20	0	0	0	0	0	0	0	0	0	0	26.6667	3.33333	0	6.66667	40	0	6.66667	6.66667	0	0	0	0
	0	0	46.6667	6.66667	73.3333	0	86.6667	93.3333	100	73.3333	93.3333	80	80	73.3333	53.3333	20	73.3333	53.3333	0	53.3333	0	0	93.3333	86.6667	86.6667	53.3333	40	40	60	46.6667	33.3333	13.3333	6.66667	0	0	0	0	13.3333	3.33333	0	40	80	86.6667	26.6667	80	53.3333	33.3333	20	6.66667
	0	0	26.6667	20	20	0	20	20	13.3333	13.3333	20	0	26.6667	0	0	0	0	0	0	0	0	0	26.6667	33.3333	13.3333	40	13.3333	13.3333	0	20	0	0	0	20	0	0	20	20	6.66667	0	20	40	13.3333	13.3333	20	0	0	0	0
	0	0	86.6667	60	93.3333	0	80	86.6667	60	93.3333	73.3333	86.6667	86.6667	26.6667	73.3333	80	66.6667	20	6.66667	0	0	0	93.3333	100	86.6667	53.3333	73.3333	33.3333	73.3333	33.3333	13.3333	33.3333	0	0	0	0	0	6.66667	16.6667	0	100	46.6667	66.6667	20	53.3333	33.3333	20	13.3333	6.66667
	0	0	40	60	100	0	93.3333	73.3333	93.3333	73.3333	13.3333	33.3333	60	93.3333	53.3333	53.3333	53.3333	0	0	0	46.6667	0	66.6667	53.3333	40	26.6667	0	33.3333	20	33.3333	0	0	0	0	0	0	0	10	3.33333	0	100	100	66.6667	80	53.3333	46.6667	46.6667	33.3333	6.66667
	0	0	13.3333	66.6667	73.3333	0	73.3333	93.3333	93.3333	73.3333	93.3333	80	73.3333	26.6667	33.3333	100	33.3333	26.6667	60	0	26.6667	0	100	86.6667	53.3333	46.6667	20	13.3333	13.3333	0	0	0	6.66667	0	0	0	0	16.6667	10	0	80	73.3333	40	66.6667	20	6.66667	6.66667	0	0
	0	0	6.66667	66.6667	60	0	73.3333	73.3333	20	20	20	33.3333	33.3333	26.6667	13.3333	20	6.66667	13.3333	40	0	13.3333	0	26.6667	40	20	20	33.3333	20	20	13.3333	33.3333	26.6667	0	0	0	0	0	10	10	10	100	26.6667	20	33.3333	0	0	0	0	6.66667
	3.33333	0	0	13.3333	80	0	86.6667	60	73.3333	66.6667	60	73.3333	66.6667	40	53.3333	46.6667	40	46.6667	20	13.3333	40	0	40	33.3333	33.3333	26.6667	33.3333	6.66667	26.6667	0	0	0	0	0	0	0	0	0	0	0	40	46.6667	20	0	0	0	0	0	0
eNpHR3.0-ON	0	0	73.3333	0	33.3333	0	73.3333	80	40	73.3333	80	26.6667	40	46.6667	26.6667	13.3333	33.3333	33.3333	73.3333	26.6667	80	0	26.6667	13.3333	6.66667	20	6.66667	13.3333	0	20	20	0	0	0	0	0	0	10	6.66667	0	6.66667	26.6667	26.6667	40	13.3333	33.3333	6.66667	0	0
	0	26.6667	20	13.3333	73.3333	0	33.3333	40	40	53.3333	20	0	0	20	26.6667	33.3333	26.6667	6.66667	0	0	0	0	33.3333	26.6667	13.3333	6.66667	13.3333	0	6.66667	20	20	0	40	0	0	0	0	16.6667	16.6667	0	0	6.66667	20	0	6.66667	0	6.66667	13.3333	0
	0	0	6.66667	6.66667	20	0	0	6.66667	33.3333	20	13.3333	6.66667	20	6.66667	0	33.3333	0	13.3333	0	0	0	0	20	20	13.3333	13.3333	0	0	0	0	0	0	0	0	0	0	0	10	13.3333	0	0	0	6.66667	13.3333	13.3333	13.3333	6.66667	0	13.3333
	0	0	26.6667	26.6667	46.6667	0	20	13.3333	6.66667	6.66667	40	13.3333	0	0	0	0	0	0	0	0	0	0	33.3333	20	13.3333	13.3333	0	0	0	0	0	0	0	0	0	0	0	10	6.66667	0	6.66667	6.66667	6.66667	6.66667	0	0	0	0	0
	0	0	0	100	100	0	0	6.66667	13.3333	20	0	0	0	0	0	0	0	0	0	0	0	0	13.3333	13.3333	13.3333	26.6667	0	0	6.66667	6.66667	0	0	0	0	0	0	0	0	0	0	6.66667	20	0	13.3333	0	0	0	0	0
	40	33.3333	66.6667	66.6667	80	0	80	73.3333	73.3333	46.6667	73.3333	53.3333	66.6667	66.6667	53.3333	66.6667	20	0	0	13.3333	0	0	40	20	20	20	0	0	0	0	13.3333	0	0	6.66667	0	0	0	0	0	0	60	33.3333	6.66667	26.6667	0	13.3333	0	0	0
	10	0	40	40	53.3333	0	46.6667	73.3333	6.66667	60	26.6667	26.6667	46.6667	73.3333	40	6.66667	40	13.3333	0	6.66667	6.66667	0	53.3333	66.6667	20	6.66667	20	6.66667	20	0	0	0	0	0	6.66667	0	0	16.6667	6.66667	0	33.3333	6.66667	13.3333	33.3333	33.3333	20	20	6.66667	0
	30	0	20	93.3333	100	20	86.6667	93.3333	100	100	93.3333	60	93.3333	60	13.3333	93.3333	53.3333	0	0	0	26.6667	0	60	60	60	66.6667	60	40	40	13.3333	13.3333	0	0	0	0	0	0	20	16.6667	0	26.6667	40	26.6667	13.3333	0	6.66667	13.3333	0	0
	0	0	33.3333	40	60	0	13.3333	33.3333	33.3333	33.3333	40	66.6667	20	40	20	33.3333	66.6667	33.3333	20	13.3333	13.3333	6.66667	40	53.3333	20	6.66667	13.3333	0	0	0	0	0	13.3333	0	0	0	0	3.33333	3.33333	0	26.6667	13.3333	33.3333	13.3333	6.66667	0	0	0	6.66667
	0	0	33.3333	60	66.6667	0	33.3333	66.6667	66.6667	93.3333	86.6667	66.6667	13.3333	46.6667	66.6667	66.6667	66.6667	46.6667	80	33.3333	6.66667	0	40	60	20	20	0	0	0	0	0	0	0	0	0	0	0	16.6667	6.66667	0	26.6667	26.6667	20	6.66667	33.3333	0	0	0	0
	0	0	20	26.6667	20	0	46.6667	73.3333	46.6667	33.3333	20	40	73.3333	53.3333	20	26.6667	46.6667	53.3333	33.3333	20	40	0	20	20	13.3333	13.3333	40	13.3333	13.3333	0	0	13.3333	0	0	0	0	0	3.33333	13.3333	0	33.3333	13.3333	33.3333	13.3333	13.3333	0	6.66667	0	0
Panel 2G (B stands for Baseline; reported per min)
Groups	Conditioning Trials					Extinction Trials																Test Trials																Renewal Context A Trials
	B	1	2	3	4	B	1	2	3	4	5	6	7	8	9	10	11	12	13	14	15	B	1	2	3	4	5	6	7	8	9	10	11	12	13	14	15	B1	B2	B3	1	2	3	4	5	6	7	8	9
eYFP-OFF	0	0	33.3333	86.6667	80	0	73.3333	80	73.3333	53.3333	20	6.66667	0	6.66667	13.3333	13.3333	0	0	0	0	0	0	46.6667	46.6667	13.3333	6.66667	33.3333	13.3333	13.3333	6.66667	0	6.66667	0	0	0	6.66667	0	10	16.6667	3.33333	80	60	46.6667	20	26.6667	13.3333	20	20	20
	10	0	86.6667	86.6667	46.6667	0	66.6667	60	60	80	66.6667	20	73.3333	100	13.3333	26.6667	53.3333	46.6667	0	0	0	0	46.6667	80	93.3333	86.6667	66.6667	100	66.6667	20	6.66667	6.66667	0	0	6.66667	6.66667	0	20	6.66667	20	73.3333	73.3333	86.6667	73.3333	93.3333	86.6667	20	46.6667	6.66667
	0	0	33.3333	40	53.3333	0	33.3333	40	6.66667	6.66667	40	33.3333	53.3333	6.66667	80	40	6.66667	13.3333	13.3333	6.66667	13.3333	0	6.66667	40	33.3333	46.6667	60	46.6667	40	40	6.66667	0	0	0	0	0	0	0	0	0	13.3333	60	20	40	60	73.3333	40	33.3333	33.3333
	0	13.3333	86.6667	93.3333	73.3333	0	53.3333	93.3333	80	86.6667	60	60	66.6667	73.3333	53.3333	66.6667	0	0	0	40	6.66667	0	46.6667	86.6667	53.3333	13.3333	86.6667	53.3333	46.6667	33.3333	33.3333	20	0	6.66667	0	0	0	23.3333	16.6667	30	80	86.6667	93.3333	73.3333	86.6667	86.6667	80	93.3333	33.3333
	0	0	20	33.3333	20	0	20	26.6667	20	46.6667	46.6667	20	40	53.3333	40	53.3333	13.3333	0	6.66667	13.3333	26.6667	0	13.3333	40	53.3333	6.66667	60	26.6667	6.66667	26.6667	53.3333	0	13.3333	0	0	0	0	3.33333	0	0	73.3333	60	60	40	53.3333	40	13.3333	13.3333	26.6667
	0	0	60	73.3333	26.6667	0	80	100	100	93.3333	100	100	86.6667	100	0	80	73.3333	6.66667	0	33.3333	0	0	93.3333	100	86.6667	93.3333	20	33.3333	53.3333	66.6667	46.6667	33.3333	0	0	0	0	0	13.3333	0	0	93.3333	80	93.3333	80	60	40	80	60	33.3333
	0	0	20	86.6667	93.3333	30	93.3333	93.3333	100	100	100	100	86.6667	100	93.3333	86.6667	0	0	73.3333	0	40	0	100	93.3333	93.3333	86.6667	66.6667	60	60	86.6667	53.3333	6.66667	46.6667	20	0	0	0	16.6667	10	0	73.3333	93.3333	80	20	46.6667	66.6667	20	20	6.66667
eYFP-ON	3.33333	0	80	100	26.6667	0	33.3333	40	80	33.3333	33.3333	13.3333	53.3333	46.6667	0	13.3333	40	73.3333	93.3333	40	60	0	53.3333	40	13.3333	46.6667	53.3333	46.6667	53.3333	33.3333	0	0	0	0	0	0	0	13.3333	13.3333	0	80	86.6667	86.6667	86.6667	60	86.6667	20	46.6667	20
	0	0	6.66667	46.6667	60	0	6.66667	73.3333	100	66.6667	80	100	93.3333	80	40	93.3333	86.6667	0	6.66667	6.66667	13.3333	0	53.3333	46.6667	66.6667	53.3333	26.6667	13.3333	53.3333	33.3333	20	20	0	0	13.3333	0	0	30	6.66667	20	80	93.3333	66.6667	86.6667	93.3333	73.3333	20	60	46.6667
	0	0	6.66667	33.3333	53.3333	0	80	40	93.3333	60	73.3333	73.3333	20	100	0	6.66667	20	0	0	0	0	0	40	60	26.6667	6.66667	86.6667	13.3333	13.3333	13.3333	0	0	0	0	40	0	6.66667	3.33333	6.66667	0	66.6667	93.3333	93.3333	93.3333	93.3333	13.3333	46.6667	40	93.3333
	0	0	13.3333	40	6.66667	0	53.3333	86.6667	46.6667	53.3333	53.3333	33.3333	53.3333	33.3333	26.6667	66.6667	0	13.3333	0	0	6.66667	0	40	46.6667	13.3333	53.3333	40	6.66667	33.3333	20	6.66667	6.66667	0	6.66667	26.6667	6.66667	0	10	6.66667	0	66.6667	40	40	40	40	53.3333	40	40	6.66667
	0	0	73.3333	73.3333	40	0	73.3333	86.6667	93.3333	93.3333	93.3333	60	73.3333	53.3333	33.3333	46.6667	13.3333	53.3333	6.66667	13.3333	0	0	93.3333	33.3333	80	66.6667	13.3333	40	33.3333	0	13.3333	6.66667	0	0	0	0	0	16.6667	10	0	93.3333	46.6667	40	60	0	13.3333	26.6667	13.3333	40
eNpHR3.0-OFF	0	0	66.6667	60	60	0	13.3333	26.6667	66.6667	20	40	6.66667	66.6667	33.3333	20	46.6667	6.66667	0	0	0	0	0	66.6667	86.6667	53.3333	66.6667	53.3333	33.3333	66.6667	33.3333	13.3333	6.66667	0	33.3333	13.3333	0	0	13.3333	6.66667	0	66.6667	66.6667	73.3333	66.6667	46.6667	80	33.3333	40	26.6667
	0	0	26.6667	40	66.6667	0	40	60	53.3333	66.6667	73.3333	60	73.3333	33.3333	46.6667	46.6667	0	0	6.66667	13.3333	0	0	40	66.6667	66.6667	46.6667	60	13.3333	6.66667	53.3333	0	0	0	0	6.66667	0	0	3.33333	3.33333	0	53.3333	80	86.6667	53.3333	46.6667	66.6667	60	0	33.3333
	0	0	13.3333	66.6667	80	10	86.6667	80	86.6667	73.3333	66.6667	66.6667	60	80	66.6667	86.6667	0	20	0	0	0	10	60	40	33.3333	53.3333	33.3333	13.3333	26.6667	20	0	0	0	0	0	0	0	20	16.6667	3.33333	80	53.3333	20	80	93.3333	40	60	6.66667	46.6667
	0	0	13.3333	46.6667	60	0	60	100	93.3333	60	80	33.3333	66.6667	73.3333	60	73.3333	93.3333	53.3333	0	33.3333	33.3333	0	66.6667	46.6667	53.3333	26.6667	40	53.3333	60	26.6667	33.3333	20	40	33.3333	6.66667	0	6.66667	20	3.33333	3.33333	80	86.6667	13.3333	33.3333	86.6667	60	93.3333	13.3333	6.66667
	0	0	20	80	46.6667	0	46.6667	80	53.3333	60	46.6667	13.3333	26.6667	26.6667	0	13.3333	20	20	33.3333	60	13.3333	0	13.3333	40	53.3333	73.3333	46.6667	53.3333	0	0	0	0	0	0	0	0	0	3.33333	6.66667	0	53.3333	26.6667	86.6667	6.66667	6.66667	6.66667	0	0	0
	0	0	53.3333	20	86.6667	0	80	60	80	46.6667	66.6667	46.6667	73.3333	26.6667	80	60	0	40	0	26.6667	0	0	60	80	53.3333	60	60	26.6667	46.6667	13.3333	0	0	0	0	0	0	0	16.6667	3.33333	0	46.6667	33.3333	26.6667	40	13.3333	66.6667	13.3333	0	0
eNpHR3.0-ON	0	0	0	26.6667	40	10	60	86.6667	93.3333	73.3333	53.3333	80	20	53.3333	33.3333	53.3333	0	0	0	33.3333	0	0	53.3333	73.3333	33.3333	26.6667	53.3333	40	40	20	20	6.66667	6.66667	6.66667	0	0	6.66667	26.6667	0	0	53.3333	53.3333	26.6667	20	13.3333	13.3333	6.66667	20	6.66667
	0	0	33.3333	53.3333	26.6667	56.6667	46.6667	60	66.6667	66.6667	73.3333	60	53.3333	0	33.3333	66.6667	6.66667	6.66667	0	53.3333	6.66667	16.6667	60	73.3333	46.6667	53.3333	20	46.6667	53.3333	20	0	6.66667	6.66667	0	6.66667	0	0	16.6667	13.3333	3.33333	80	86.6667	93.3333	53.3333	26.6667	40	53.3333	33.3333	60
	0	0	26.6667	13.3333	20	0	33.3333	60	46.6667	53.3333	66.6667	13.3333	60	46.6667	6.66667	20	0	0	20	0	33.3333	0	6.66667	46.6667	40	13.3333	13.3333	0	0	6.66667	0	0	0	0	0	0	0	3.33333	10	0	40	53.3333	6.66667	13.3333	20	13.3333	26.6667	6.66667	13.3333
	10	0	53.3333	66.6667	80	16.6667	80	80	100	86.6667	86.6667	80	100	66.6667	86.6667	80	26.6667	13.3333	20	13.3333	40	0	40	80	100	73.3333	66.6667	33.3333	60	86.6667	66.6667	0	6.66667	13.3333	0	6.66667	0	16.6667	0	0	66.6667	100	80	80	73.3333	33.3333	60	6.66667	33.3333
	0	0	46.6667	20	26.6667	13.3333	60	66.6667	73.3333	60	46.6667	46.6667	100	53.3333	26.6667	46.6667	0	20	13.3333	13.3333	66.6667	0	46.6667	40	93.3333	60	73.3333	60	40	26.6667	66.6667	20	26.6667	0	26.6667	13.3333	20	23.3333	6.66667	13.3333	46.6667	80	60	40	53.3333	80	60	46.6667	80
	0	0	13.3333	86.6667	93.3333	0	86.6667	93.3333	86.6667	40	100	80	100	93.3333	0	100	60	40	6.66667	13.3333	0	0	86.6667	86.6667	80	80	80	60	80	40	33.3333	13.3333	0	0	0	0	0	0	0	0	60	80	20	33.3333	6.66667	6.66667	0	0	6.66667
[truncated: 14 more columns]

## Sheet: Figure 3
Panel 3E (B stands for Baseline; reported per min)
Groups	Conditioning Trials					Test 1 Trials																Test 2 Trials
	B	1	2	3	4	B	1	2	3	4	5	6	7	8	9	10	11	12	13	14	15	B	1	2	3	4	5
eYFP	13.3333	53.3333	93.3333			0	80	93.3333	80	80	80	53.3333	53.3333	60	33.3333	40	26.6667	6.66667	53.3333	53.3333	33.3333
	0	0	13.3333			10	66.6667	73.3333	60	73.3333	80	100	0	26.6667	13.3333	6.66667	53.3333	33.3333	0	0	0
	6.66667	26.6667	93.3333			0	40	66.6667	73.3333	26.6667	6.66667	13.3333	0	6.66667	0	0	0	6.66667	0	0	0
	16.6667	0	86.6667			3.33333	80	100	100	100	66.6667	13.3333	0	0	0	0	0	0	0	0	0
	0	6.66667	66.6667			0	86.6667	60	60	53.3333	33.3333	26.6667	0	0	6.66667	0	0	0	0	0	0
	0	0	60			0	40	13.3333	46.6667	20	20	20	33.3333	46.6667	0	33.3333	0	0	0	13.3333	0
	0	0	46.6667			0	66.6667	46.6667	20	13.3333	46.6667	26.6667	0	13.3333	6.66667	0	0	0	0	0	0
	0	0	93.3333			0	73.3333	46.6667	46.6667	6.66667	46.6667	20	20	20	6.66667	0	0	0	0	0	0
	10	0	26.6667			0	46.6667	20	26.6667	20	6.66667	20	26.6667	20	20	6.66667	6.66667	0	0	6.66667	0
	30	0	6.66667			0	33.3333	40	53.3333	26.6667	26.6667	0	6.66667	0	0	0	0	0	0	0	0
	0	0	53.3333			0	46.6667	60	20	20	0	0	6.66667	0	13.3333	0	0	0	0	0	0
eNpHR3.0	0	0	46.6667			0	40	73.3333	46.6667	53.3333	13.3333	46.6667	26.6667	53.3333	0	20	46.6667	40	6.66667	40	26.6667
	0	0	20			6.66667	0	0	0	0	0	20	0	0	0	0	0	0	0	0	0
	3.33333	0	46.6667			0	53.3333	66.6667	66.6667	73.3333	13.3333	53.3333	60	0	6.66667	0	0	0	0	0	0
	6.66667	20	20			0	40	53.3333	20	53.3333	60	73.3333	53.3333	33.3333	0	0	20	6.66667	0	6.66667	0
	0	0	40			3.33333	46.6667	46.6667	13.3333	53.3333	60	20	26.6667	0	13.3333	0	0	0	0	0	0
	20	0	26.6667			0	13.3333	33.3333	26.6667	26.6667	40	60	6.66667	0	6.66667	0	0	6.66667	0	0	0
	0	0	20			0	66.6667	53.3333	40	53.3333	26.6667	20	33.3333	26.6667	6.66667	6.66667	0	0	0	0	0
	53.3333	0	46.6667			6.66667	53.3333	60	13.3333	20	6.66667	53.3333	40	0	0	6.66667	0	0	0	0	0
	36.6667	6.66667	66.6667			0	93.3333	6.66667	0	0	0	0	0	40	0	0	0	0	0	0	0
	0	0	46.6667			0	33.3333	20	6.66667	6.66667	0	0	0	6.66667	20	6.66667	0	0	0	0	0
	0	0	40			0	0	0	0	0	0	53.3333	0	0	0	13.3333	6.66667	0	0	6.66667	0
Panel 3F (B stands for Baseline; reported per min)
Groups	Conditioning Trials					Test 1 Trials																Test 2 Trials
	B	1	2	3	4	B	1	2	3	4	5	6	7	8	9	10	11	12	13	14	15	B	1	2	3	4	5
eYFP	0	0	73.3333	93.3333	93.3333	0	93.3333	100	93.3333	86.6667	60	66.6667	53.3333	66.6667	66.6667	80	26.6667	40	46.6667	80	66.6667	0	80	86.6667	73.3333	46.6667	60
	0	20	53.3333	93.3333	93.3333	0	100	100	93.3333	100	100	40	53.3333	60	100	93.3333	93.3333	66.6667	100	100	86.6667	6.66667	86.6667	93.3333	73.3333	73.3333	66.6667
	0	13.3333	26.6667	33.3333	46.6667	0	86.6667	93.3333	80	80	66.6667	60	46.6667	20	40	73.3333	86.6667	46.6667	13.3333	86.6667	40	0	46.6667	80	60	33.3333	80
	0	6.66667	46.6667	86.6667	60	20	100	100	100	100	100	100	93.3333	53.3333	60	86.6667	86.6667	86.6667	93.3333	93.3333	93.3333	0	86.6667	80	100	73.3333	100
	0	0	80	93.3333	93.3333	0	100	100	100	100	100	86.6667	33.3333	73.3333	53.3333	73.3333	80	86.6667	80	73.3333	73.3333	0	80	73.3333	73.3333	93.3333	100
	0	13.3333	0	40	20	0	53.3333	33.3333	66.6667	6.66667	6.66667	26.6667	0	6.66667	6.66667	0	0	0	6.66667	0	0	0	73.3333	40	40	73.3333	33.3333
	3.33333	0	86.6667	86.6667	86.6667	0	100	100	66.6667	80	73.3333	100	86.6667	80	66.6667	66.6667	46.6667	60	46.6667	46.6667	60	0	60	100	86.6667	100	86.6667
	0	0	46.6667	60	40	10	73.3333	100	93.3333	73.3333	66.6667	73.3333	20	53.3333	60	13.3333	6.66667	6.66667	33.3333	13.3333	13.3333	0	73.3333	73.3333	73.3333	86.6667	46.6667
	0	0	60	80	93.3333	0	33.3333	53.3333	40	0	26.6667	6.66667	0	0	60	6.66667	0	0	0	6.66667	6.66667	0	0	20	6.66667	13.3333	6.66667
eNpHR3.0	0	0	86.6667	100	100	0	93.3333	93.3333	93.3333	86.6667	73.3333	93.3333	86.6667	93.3333	53.3333	26.6667	80	93.3333	86.6667	0	73.3333	0	33.3333	66.6667	26.6667	0	0
	0	0	46.6667	40	20	20	93.3333	33.3333	40	80	86.6667	46.6667	93.3333	6.66667	53.3333	86.6667	53.3333	100	73.3333	33.3333	13.3333	6.66667	33.3333	86.6667	6.66667	26.6667	46.6667
	0	0	66.6667	73.3333	73.3333	0	93.3333	100	86.6667	93.3333	73.3333	100	40	100	86.6667	53.3333	33.3333	100	100	100	33.3333	3.33333	53.3333	73.3333	26.6667	60	0
	0	6.66667	6.66667	66.6667	26.6667	16.6667	73.3333	93.3333	66.6667	100	66.6667	53.3333	53.3333	53.3333	80	66.6667	60	33.3333	20	60	0	6.66667	33.3333	53.3333	73.3333	80	13.3333
	0	0	13.3333	26.6667	66.6667	0	40	73.3333	73.3333	13.3333	60	26.6667	40	13.3333	0	6.66667	73.3333	0	0	0	0	0	6.66667	0	40	0	13.3333
	0	0	33.3333	53.3333	40	0	93.3333	93.3333	73.3333	13.3333	53.3333	73.3333	33.3333	46.6667	13.3333	20	53.3333	46.6667	13.3333	26.6667	60	0	40	20	6.66667	13.3333	26.6667
	20	6.66667	60	73.3333	66.6667	0	93.3333	60	100	100	80	20	33.3333	13.3333	73.3333	6.66667	0	40	13.3333	6.66667	13.3333	0	40	33.3333	26.6667	33.3333	0
	10	0	40	80	46.6667	0	93.3333	100	93.3333	100	93.3333	73.3333	73.3333	100	53.3333	46.6667	0	0	0	0	0	3.33333	26.6667	33.3333	0	0	0
	60	0	60	60	60	0	66.6667	80	73.3333	20	60	60	40	60	40	6.66667	80	20	80	60	46.6667	0	46.6667	60	13.3333	86.6667	13.3333

## Sheet: Figure 4
Panel 4D (B stands for Baseline; reported per min)
Groups	Conditioning Trials					Extinction Trials																Test Trials																Renewal Context A Trials
	B	1	2	3	4	B	1	2	3	4	5	6	7	8	9	10	11	12	13	14	15	B	1	2	3	4	5	6	7	8	9	10	11	12	13	14	15	B1	B2	B3	1	2	3	4	5	6	7	8	9
eYFP-OFF	0	0	93.3333	93.3333	86.6667	50	86.6667	60	86.6667	80	66.6667	86.6667	86.6667	93.3333	60	86.6667	93.3333	73.3333	66.6667	60	60	0	80	93.3333	100	100	93.3333	66.6667	33.3333	60	60	53.3333	40	40	40	46.6667	26.6667	0	0	0	93.3333	73.3333	93.3333	33.3333	60	40	33.3333	46.6667	33.3333
	0	0	20	73.3333	93.3333	0	93.3333	100	93.3333	100	100	100	86.6667	46.6667	100	60	46.6667	80	73.3333	46.6667	6.66667	3.33333	93.3333	100	100	80	93.3333	86.6667	33.3333	26.6667	6.66667	73.3333	0	20	20	13.3333	0	56.6667	50	43.3333	93.3333	93.3333	93.3333	33.3333	86.6667	53.3333	53.3333	33.3333	6.66667
	0	0	80	60	60	23.3333	86.6667	86.6667	86.6667	86.6667	86.6667	13.3333	66.6667	93.3333	80	73.3333	80	80	53.3333	40	40	0	86.6667	86.6667	86.6667	33.3333	73.3333	46.6667	73.3333	80	60	0	33.3333	40	20	0	0	30	40	40	86.6667	73.3333	73.3333	66.6667	46.6667	46.6667	33.3333	20	20
	0	0	53.3333	53.3333	80	20	73.3333	93.3333	86.6667	80	73.3333	26.6667	60	93.3333	80	26.6667	40	46.6667	60	20	40	0	73.3333	46.6667	53.3333	80	66.6667	60	66.6667	26.6667	53.3333	0	0	0	0	0	0	10	3.33333	0	80	86.6667	66.6667	73.3333	60	40	40	33.3333	20
	0	0	26.6667	100	60	0	93.3333	93.3333	93.3333	80	93.3333	66.6667	60	53.3333	66.6667	60	53.3333	33.3333	20	0	6.66667	0	73.3333	80	80	93.3333	86.6667	73.3333	40	73.3333	20	20	13.3333	33.3333	0	0	0	13.3333	16.6667	0	53.3333	53.3333	13.3333	0	13.3333	20	13.3333	6.66667	6.66667
	0	0	46.6667	86.6667	66.6667	16.6667	66.6667	66.6667	66.6667	86.6667	60	73.3333	20	93.3333	60	73.3333	40	60	73.3333	26.6667	60	0	86.6667	60	66.6667	93.3333	86.6667	93.3333	73.3333	66.6667	13.3333	13.3333	40	6.66667	0	0	0	0	0	0	100	80	80	66.6667	86.6667	80	66.6667	33.3333	60
	0	0	6.66667	100	93.3333	0	86.6667	100	100	100	100	80	66.6667	73.3333	60	66.6667	86.6667	86.6667	40	26.6667	20	0	93.3333	86.6667	66.6667	80	66.6667	46.6667	80	53.3333	73.3333	6.66667	6.66667	13.3333	0	0	0	0	0	0	60	13.3333	33.3333	33.3333	0	20	0	0	0
	0	0	46.6667	60	66.6667	26.6667	73.3333	33.3333	33.3333	66.6667	40	40	13.3333	60	40	6.66667	20	33.3333	0	13.3333	0	0	13.3333	20	40	33.3333	0	40	20	46.6667	0	6.66667	0	0	0	0	0	26.6667	6.66667	0	26.6667	46.6667	13.3333	33.3333	26.6667	33.3333	33.3333	20	6.66667
	0	0	26.6667	60	86.6667	3.33333	93.3333	86.6667	100	86.6667	86.6667	73.3333	53.3333	73.3333	33.3333	46.6667	80	6.66667	33.3333	46.6667	20	0	100	80	86.6667	86.6667	66.6667	40	40	66.6667	73.3333	20	40	40	26.6667	0	0	20	10	0	60	73.3333	66.6667	86.6667	53.3333	53.3333	53.3333	6.66667	20
eYFP-ON	0	0	60	33.3333	46.6667	23.3333	100	100	80	53.3333	93.3333	100	93.3333	66.6667	100	66.6667	46.6667	86.6667	6.66667	53.3333	80	6.66667	80	93.3333	100	73.3333	80	73.3333	13.3333	33.3333	20	26.6667	0	26.6667	13.3333	0	0	13.3333	16.6667	0	80	93.3333	100	100	93.3333	86.6667	73.3333	80	33.3333
	0	6.66667	40	93.3333	80	0	60	73.3333	73.3333	66.6667	40	26.6667	53.3333	26.6667	53.3333	40	33.3333	46.6667	26.6667	6.66667	0	0	80	80	53.3333	60	53.3333	80	60	33.3333	60	13.3333	0	66.6667	0	0	0	30	16.6667	16.6667	53.3333	26.6667	46.6667	40	20	33.3333	33.3333	6.66667	0
	0	0	73.3333	93.3333	93.3333	0	86.6667	40	66.6667	60	40	40	26.6667	33.3333	46.6667	46.6667	40	26.6667	26.6667	6.66667	0	0	73.3333	80	53.3333	93.3333	33.3333	60	53.3333	26.6667	33.3333	13.3333	40	6.66667	26.6667	26.6667	6.66667	0	0	0	80	40	73.3333	13.3333	6.66667	0	20	0	0
	10	13.3333	40	93.3333	60	36.6667	93.3333	93.3333	86.6667	86.6667	73.3333	80	73.3333	80	80	66.6667	60	80	26.6667	20	66.6667	0	86.6667	66.6667	66.6667	66.6667	73.3333	46.6667	60	26.6667	13.3333	40	20	0	13.3333	0	0	20	26.6667	0	93.3333	73.3333	60	33.3333	40	53.3333	46.6667	6.66667	20
	0	0	73.3333	100	93.3333	10	60	60	53.3333	73.3333	80	53.3333	86.6667	66.6667	100	60	73.3333	66.6667	46.6667	46.6667	20	3.33333	80	73.3333	53.3333	20	73.3333	33.3333	93.3333	86.6667	26.6667	0	0	0	0	0	0	23.3333	10	0	73.3333	66.6667	73.3333	46.6667	86.6667	73.3333	53.3333	33.3333	40
	0	0	40	73.3333	86.6667	36.6667	80	100	100	86.6667	100	93.3333	60	100	100	73.3333	100	26.6667	26.6667	26.6667	26.6667	0	53.3333	86.6667	100	80	60	73.3333	66.6667	46.6667	20	26.6667	6.66667	0	0	0	0	16.6667	10	0	86.6667	100	93.3333	100	80	66.6667	60	33.3333	6.66667
eNpHR3.0-Off	0	0	40	93.3333	100	26.6667	93.3333	100	100	60	86.6667	73.3333	73.3333	60	80	13.3333	86.6667	66.6667	80	66.6667	0	3.33333	93.3333	86.6667	40	66.6667	53.3333	86.6667	73.3333	13.3333	66.6667	53.3333	0	26.6667	0	0	6.66667	16.6667	3.33333	0	93.3333	80	60	66.6667	53.3333	53.3333	33.3333	53.3333	33.3333
	0	6.66667	73.3333	93.3333	46.6667	33.3333	93.3333	93.3333	100	60	86.6667	100	66.6667	86.6667	93.3333	53.3333	86.6667	40	86.6667	66.6667	46.6667	0	80	93.3333	93.3333	100	80	73.3333	86.6667	73.3333	20	33.3333	26.6667	33.3333	40	0	26.6667	43.3333	33.3333	16.6667	80	93.3333	100	100	93.3333	86.6667	33.3333	53.3333	13.3333
	0	0	0	80	66.6667	0	73.3333	66.6667	66.6667	46.6667	66.6667	60	33.3333	40	46.6667	66.6667	13.3333	20	20	13.3333	0	0	53.3333	33.3333	40	100	60	40	53.3333	33.3333	73.3333	40	0	33.3333	0	6.66667	0	26.6667	13.3333	0	53.3333	53.3333	86.6667	6.66667	33.3333	40	40	20	6.66667
	0	0	40	46.6667	60	26.6667	73.3333	86.6667	26.6667	86.6667	80	60	80	13.3333	53.3333	40	46.6667	66.6667	26.6667	0	33.3333	0	73.3333	86.6667	66.6667	86.6667	46.6667	20	20	33.3333	46.6667	0	20	26.6667	13.3333	33.3333	0	20	20	0	93.3333	66.6667	46.6667	60	46.6667	46.6667	33.3333	6.66667	20
	0	0	0	80	93.3333	0	93.3333	93.3333	80	93.3333	93.3333	80	93.3333	80	73.3333	86.6667	73.3333	80	53.3333	20	40	0	86.6667	66.6667	86.6667	93.3333	80	80	73.3333	26.6667	86.6667	46.6667	0	0	0	0	0	16.6667	26.6667	0	66.6667	86.6667	93.3333	46.6667	80	60	53.3333	40	13.3333
	0	0	86.6667	80	66.6667	30	93.3333	86.6667	93.3333	93.3333	80	66.6667	73.3333	86.6667	80	40	33.3333	40	66.6667	6.66667	6.66667	0	73.3333	100	80	73.3333	80	66.6667	73.3333	66.6667	20	20	0	6.66667	0	0	0	10	10	6.66667	80	80	100	100	80	73.3333	73.3333	60	33.3333
	0	0	46.6667	46.6667	66.6667	6.66667	80	93.3333	93.3333	93.3333	100	33.3333	53.3333	80	53.3333	53.3333	33.3333	66.6667	40	40	33.3333	0	93.3333	86.6667	66.6667	93.3333	73.3333	66.6667	86.6667	53.3333	66.6667	53.3333	20	20	0	0	0	23.3333	16.6667	0	93.3333	73.3333	93.3333	40	33.3333	40	33.3333	26.6667	0
	0	0	46.6667	100	86.6667	36.6667	100	100	93.3333	100	93.3333	100	86.6667	100	80	60	86.6667	80	13.3333	6.66667	0	0	100	100	80	93.3333	86.6667	60	80	33.3333	6.66667	60	40	0	0	0	0	13.3333	3.33333	0	80	86.6667	86.6667	66.6667	60	46.6667	40	0	13.3333
eNpHR3.0-ON	0	0	66.6667	93.3333	80	30	100	73.3333	73.3333	66.6667	53.3333	93.3333	93.3333	93.3333	66.6667	60	33.3333	20	46.6667	53.3333	13.3333	0	13.3333	60	53.3333	53.3333	66.6667	46.6667	6.66667	20	40	26.6667	33.3333	0	6.66667	0	0	30	6.66667	0	73.3333	86.6667	73.3333	66.6667	46.6667	40	33.3333	0	0
	0	0	53.3333	60	73.3333	3.33333	53.3333	20	46.6667	0	73.3333	0	26.6667	73.3333	20	0	0	0	0	0	0	0	73.3333	40	26.6667	13.3333	20	6.66667	6.66667	26.6667	0	0	0	6.66667	0	6.66667	0	40	16.6667	0	100	73.3333	46.6667	86.6667	6.66667	13.3333	46.6667	33.3333	20
	0	0	53.3333	100	100	43.3333	86.6667	66.6667	60	100	40	86.6667	73.3333	60	80	80	0	53.3333	26.6667	33.3333	53.3333	0	33.3333	46.6667	40	80	20	0	6.66667	6.66667	0	0	6.66667	0	0	0	0	26.6667	6.66667	0	66.6667	73.3333	0	53.3333	33.3333	33.3333	53.3333	33.3333	33.3333
	0	6.66667	86.6667	46.6667	73.3333	3.33333	66.6667	73.3333	26.6667	66.6667	53.3333	13.3333	6.66667	66.6667	66.6667	33.3333	33.3333	40	60	20	6.66667	0	46.6667	33.3333	40	40	13.3333	6.66667	0	0	0	6.66667	0	0	0	0	0	20	23.3333	0	20	13.3333	6.66667	6.66667	6.66667	6.66667	33.3333	6.66667	26.6667
	0	0	73.3333	86.6667	93.3333	0	20	73.3333	73.3333	60	53.3333	66.6667	66.6667	60	66.6667	26.6667	20	26.6667	60	6.66667	0	0	46.6667	53.3333	46.6667	40	6.66667	33.3333	40	13.3333	6.66667	0	6.66667	0	0	0	0	16.6667	0	3.33333	73.3333	60	86.6667	26.6667	60	66.6667	33.3333	53.3333	0
	3.33333	13.3333	40	80	80	16.6667	60	60	60	66.6667	53.3333	46.6667	33.3333	73.3333	33.3333	53.3333	40	66.6667	33.3333	33.3333	66.6667	0	60	73.3333	33.3333	53.3333	60	46.6667	60	20	66.6667	33.3333	20	0	13.3333	13.3333	6.66667	30	10	0	53.3333	53.3333	40	26.6667	26.6667	33.3333	33.3333	20	6.66667
	0	0	0	80	93.3333	13.3333	80	86.6667	100	86.6667	53.3333	53.3333	53.3333	80	73.3333	66.6667	46.6667	40	0	0	6.66667	0	53.3333	46.6667	40	80	53.3333	73.3333	46.6667	6.66667	6.66667	6.66667	0	0	0	0	0	20	16.6667	0	46.6667	13.3333	60	40	46.6667	40	53.3333	33.3333	26.6667
Panel 4G (B stands for Baseline; reported per min)
Groups	Conditioning Trials					Extinction Trials																Test Trials																Renewal Context A Trials
	B	1	2	3	4	B	1	2	3	4	5	6	7	8	9	10	11	12	13	14	15	B	1	2	3	4	5	6	7	8	9	10	11	12	13	14	15	B1	B2	B3	1	2	3	4	5	6	7	8	9
eYFP-OFF	0	66.6667	86.6667	40	86.6667	26.6667	66.6667	100	93.3333	93.3333	60	80	80	60	33.3333	20	0	0	0	0	0	0	66.6667	86.6667	40	86.6667	40	40	73.3333	73.3333	73.3333	0	0	0	0	0	0	0	6.66667	0	53.3333	53.3333	46.6667	0	0	0	60	20	0
	6.66667	40	40	100	60	16.6667	93.3333	93.3333	100	100	100	80	93.3333	86.6667	86.6667	86.6667	100	53.3333	66.6667	40	86.6667	0	93.3333	93.3333	86.6667	93.3333	86.6667	40	66.6667	86.6667	40	86.6667	80	0	0	13.3333	0	23.3333	16.6667	16.6667	80	66.6667	60	60	6.66667	73.3333	13.3333	73.3333	26.6667
	0	0	33.3333	40	80	0	60	66.6667	66.6667	53.3333	53.3333	60	60	53.3333	33.3333	60	53.3333	20	13.3333	13.3333	0	0	66.6667	6.66667	40	73.3333	20	93.3333	53.3333	46.6667	20	0	13.3333	20	33.3333	0	0	13.3333	10	1.11111	66.6667	60	80	6.66667	40	40	26.6667	60	0
	0	0	0	86.6667	66.6667	0	86.6667	93.3333	73.3333	80	86.6667	86.6667	93.3333	73.3333	80	60	60	13.3333	0	0	0	0	40	40	80	73.3333	40	80	46.6667	46.6667	13.3333	13.3333	46.6667	53.3333	0	0	0	20	3.33333	0	26.6667	13.3333	6.66667	73.3333	13.3333	26.6667	0	0	26.6667
	0	0	6.66667	73.3333	60	0	100	93.3333	100	100	93.3333	93.3333	93.3333	93.3333	100	66.6667	53.3333	53.3333	0	13.3333	0	0	53.3333	66.6667	66.6667	26.6667	33.3333	53.3333	40	40	46.6667	13.3333	20	0	46.6667	0	53.3333	10	0	0	20	26.6667	26.6667	0	0	0	6.66667	0	0
	0	0	13.3333	73.3333	100	0	93.3333	100	100	93.3333	46.6667	40	40	60	80	40	53.3333	26.6667	26.6667	0	0	0	13.3333	13.3333	6.66667	13.3333	26.6667	6.66667	20	13.3333	6.66667	0	0	0	0	0	0	0	0	0	53.3333	20	60	20	26.6667	13.3333	26.6667	6.66667	13.3333
eYFP-ON	0	0	20	40	60	0	60	93.3333	86.6667	66.6667	73.3333	80	46.6667	46.6667	40	66.6667	60	46.6667	26.6667	26.6667	13.3333	0	33.3333	73.3333	60	46.6667	26.6667	60	20	6.66667	53.3333	6.66667	33.3333	0	0	0	0	20	3.33333	0	20	86.6667	80	86.6667	33.3333	0	13.3333	53.3333	60
	0	0	0	53.3333	20	0	86.6667	93.3333	40	53.3333	86.6667	80	93.3333	60	46.6667	60	13.3333	33.3333	26.6667	0	0	0	20	20	6.66667	6.66667	13.3333	0	0	6.66667	13.3333	13.3333	6.66667	0	0	6.66667	0	16.6667	10	0	46.6667	0	0	6.66667	0	0	0	0	0
	0	0	60	80	60	0	46.6667	66.6667	60	60	40	33.3333	60	53.3333	53.3333	60	60	33.3333	20	26.6667	40	0	33.3333	40	53.3333	53.3333	53.3333	26.6667	33.3333	13.3333	20	13.3333	0	0	20	0	53.3333	0	0	0	73.3333	73.3333	80	33.3333	33.3333	0	6.66667	40	13.3333
	0	0	60	46.6667	66.6667	23.3333	86.6667	93.3333	86.6667	86.6667	73.3333	93.3333	80	73.3333	73.3333	66.6667	66.6667	60	46.6667	40	40	0	73.3333	93.3333	93.3333	66.6667	40	73.3333	40	26.6667	13.3333	33.3333	66.6667	40	33.3333	33.3333	0	30	26.6667	37.7778	93.3333	100	86.6667	93.3333	46.6667	53.3333	0	13.3333	13.3333
	0	0	33.3333	86.6667	66.6667	26.6667	60	86.6667	66.6667	53.3333	66.6667	73.3333	53.3333	40	53.3333	66.6667	20	20	53.3333	13.3333	0	6.66667	66.6667	86.6667	20	73.3333	60	40	46.6667	26.6667	0	6.66667	6.66667	33.3333	46.6667	6.66667	26.6667	10	6.66667	0	80	20	80	26.6667	6.66667	33.3333	0	0	0
eNpHR3.0-Off	3.33333	60	53.3333	46.6667	33.3333	13.3333	60	60	93.3333	66.6667	60	73.3333	86.6667	100	66.6667	60	53.3333	33.3333	53.3333	20	26.6667	3.33333	60	53.3333	46.6667	33.3333	53.3333	33.3333	40	26.6667	0	53.3333	13.3333	20	0	20	20	16.6667	6.66667	0	40	20	53.3333	40	20	33.3333	80	53.3333	6.66667
	0	0	20	60	33.3333	3.33333	80	73.3333	73.3333	40	73.3333	66.6667	20	53.3333	40	26.6667	46.6667	26.6667	0	20	0	0	33.3333	20	6.66667	20	46.6667	26.6667	26.6667	0	13.3333	6.66667	66.6667	6.66667	46.6667	60	13.3333	26.6667	10	4.44444	46.6667	53.3333	46.6667	20	13.3333	13.3333	6.66667	13.3333	20
	0	0	26.6667	40	40	46.6667	86.6667	100	86.6667	80	80	60	93.3333	46.6667	100	80	53.3333	33.3333	20	46.6667	33.3333	0	46.6667	73.3333	60	93.3333	26.6667	33.3333	46.6667	46.6667	0	6.66667	33.3333	40	0	60	53.3333	16.6667	16.6667	3.33333	73.3333	73.3333	60	66.6667	73.3333	26.6667	26.6667	53.3333	0
	0	0	0	80	53.3333	0	86.6667	86.6667	93.3333	86.6667	73.3333	73.3333	86.6667	66.6667	60	66.6667	33.3333	73.3333	26.6667	40	26.6667	0	20	40	26.6667	60	6.66667	60	53.3333	6.66667	46.6667	46.6667	13.3333	46.6667	20	20	0	10	13.3333	2.22222	66.6667	60	20	60	0	6.66667	6.66667	13.3333	0
	0	0	0	100	80	0	73.3333	80	60	80	40	86.6667	60	46.6667	53.3333	73.3333	6.66667	73.3333	13.3333	0	6.66667	0	26.6667	86.6667	26.6667	100	66.6667	40	6.66667	33.3333	60	46.6667	6.66667	0	0	0	0	16.6667	20	8.88889	46.6667	46.6667	20	0	26.6667	33.3333	73.3333	26.6667	26.6667
	0	0	66.6667	80	86.6667	0	46.6667	80	46.6667	86.6667	40	66.6667	40	46.6667	66.6667	40	33.3333	60	53.3333	0	0	3.33333	40	60	20	60	73.3333	60	6.66667	80	40	20	20	6.66667	0	0	0	0	0	0	0	26.6667	20	6.66667	6.66667	0	0	0	0
eNpHR3.0-ON	0	0	0	60	40	26.6667	26.6667	66.6667	46.6667	33.3333	53.3333	40	40	6.66667	20	0	6.66667	13.3333	13.3333	0	0	0	6.66667	0	0	0	0	0	0	0	6.66667	0	0	0	0	0	0	3.33333	16.6667	0	0	0	0	0	0	13.3333	0	0	0
	0	0	0	60	40	0	46.6667	33.3333	0	20	0	26.6667	26.6667	33.3333	26.6667	20	13.3333	0	13.3333	13.3333	20	0	6.66667	26.6667	6.66667	6.66667	20	6.66667	0	0	0	0	0	0	20	13.3333	0	26.6667	6.66667	0	6.66667	0	0	0	6.66667	0	6.66667	6.66667	0
	0	0	6.66667	80	26.6667	0	73.3333	93.3333	86.6667	73.3333	60	60	40	26.6667	53.3333	40	26.6667	13.3333	13.3333	0	13.3333	0	80	53.3333	46.6667	26.6667	13.3333	6.66667	6.66667	40	40	0	0	0	13.3333	6.66667	0	20	20	0	33.3333	0	0	20	0	0	0	46.6667	0
	0	0	0	73.3333	73.3333	0	73.3333	33.3333	66.6667	46.6667	66.6667	46.6667	26.6667	20	33.3333	20	13.3333	20	6.66667	13.3333	0	0	26.6667	33.3333	40	20	26.6667	53.3333	13.3333	13.3333	0	0	0	0	0	0	0	10	16.6667	0	0	13.3333	20	0	0	0	6.66667	0	0
	0	0	33.3333	46.6667	53.3333	0	40	53.3333	26.6667	33.3333	26.6667	26.6667	20	13.3333	20	6.66667	46.6667	0	0	6.66667	6.66667	0	13.3333	60	26.6667	46.6667	40	46.6667	26.6667	46.6667	53.3333	20	33.3333	0	0	20	0	23.3333	3.33333	0	66.6667	60	40	26.6667	6.66667	20	20	0	0
[truncated: 14 more columns]

## Sheet: Figure 5
Panel 5B (B stands for Baseline; reported per min)
Groups	Conditioning Trials				Extinction Trials																Test Trials																Renewal Context A Trials								Renewal Context B Trials
	B	1	2	3	B	1	2	3	4	5	6	7	8	9	10	11	12	13	14	15	B	1	2	3	4	5	6	7	8	9	10	11	12	13	14	15	B1	B2	B3	1	2	3	4	5	B1	B2	B3	1	2
3x-VEH	0	0	93.3333	100	0	100	100	100	100	86.6667	100	93.3333	73.3333	93.3333	86.6667	93.3333	100	100	93.3333	60	2.22222	93.3333	100	100	100	100	73.3333	46.6667	20	0	0	13.3333	0	0	20	0	0	0	0	93.3333	86.6667	100	100	66.6667	0	0	0	0	0
	0	0	80	86.6667	3.33333	93.3333	100	100	100	100	100	93.3333	100	100	100	100	93.3333	100	73.3333	100	0	93.3333	73.3333	80	73.3333	73.3333	73.3333	0	46.6667	20	46.6667	6.66667	6.66667	0	13.3333	73.3333	0	0	0	40	73.3333	6.66667	26.6667	40	0	0	0	100	100
	0	6.66667	93.3333	100	47.7778	73.3333	86.6667	100	73.3333	46.6667	40	100	46.6667	73.3333	46.6667	73.3333	80	53.3333	53.3333	80	0	60	86.6667	80	53.3333	86.6667	26.6667	26.6667	60	40	6.66667	0	13.3333	0	13.3333	0	0	0	0	80	26.6667	40	40	33.3333	0	0	0	66.6667	80
	10	46.6667	100	100	81.1111	100	100	100	100	100	100	100	100	100	100	100	93.3333	100	100	100	94.4444	100	100	93.3333	73.3333	93.3333	53.3333	53.3333	33.3333	33.3333	66.6667	6.66667	60	93.3333	33.3333	20	6.66667	23.3333	40	73.3333	66.6667	53.3333	60	86.6667	6.66667	3.33333	40	86.6667	100
	0	20	73.3333	66.6667	2.22222	73.3333	73.3333	80	86.6667	100	40	93.3333	100	26.6667	46.6667	73.3333	0	66.6667	66.6667	53.3333	0	33.3333	66.6667	33.3333	0	6.66667	40	13.3333	20	6.66667	6.66667	0	0	6.66667	6.66667	0	0	0	0	93.3333	100	93.3333	53.3333	66.6667	0	0	0	73.3333	73.3333
	1.33333	0	46.6667	100	8.88889	86.6667	80	100	100	86.6667	100	26.6667	93.3333	73.3333	100	86.6667	33.3333	80	80	93.3333	0	73.3333	60	86.6667	93.3333	40	40	46.6667	20	6.66667	0	0	20	26.6667	0	6.66667	0	0	0	20	73.3333	60	13.3333	73.3333	0	0	0	0	60
	1.33333	0	6.66667	60	5.55556	86.6667	100	100	100	86.6667	100	80	66.6667	33.3333	0	20	60	60	13.3333	86.6667	0	93.3333	66.6667	100	86.6667	0	6.66667	66.6667	0	20	0	0	40	0	0	13.3333	0	0	3.33333	100	73.3333	20	40	13.3333	0	0	6.66667	13.3333	13.3333
	0.666667	0	93.3333	93.3333	1.11111	80	100	86.6667	86.6667	80	86.6667	93.3333	100	93.3333	80	100	73.3333	20	66.6667	66.6667	0	93.3333	93.3333	60	86.6667	26.6667	26.6667	40	0	0	0	60	40	53.3333	26.6667	33.3333	0	0	0	60	73.3333	13.3333	26.6667	0	0	0	0	46.6667	33.3333
3x-MEC	1.33333	13.3333	40	40	3.33333	86.6667	53.3333	40	60	46.6667	20	53.3333	60	40	20	6.66667	0	0	60	20	0	0	0	0	0	6.66667	6.66667	0	20	0	6.66667	0	0	0	0	0	0	0	0	0	0	0	0	0	0	0	0	0	0
	0	0	26.6667	66.6667	16.6667	53.3333	53.3333	53.3333	53.3333	33.3333	40	80	53.3333	60	73.3333	33.3333	40	33.3333	53.3333	26.6667	0	60	73.3333	33.3333	6.66667	0	33.3333	6.66667	6.66667	13.3333	0	6.66667	26.6667	0	0	0	0	0	0	26.6667	20	13.3333	20	20	0	0	0	86.6667	80
	0	0	60	20	18.8889	73.3333	86.6667	100	60	86.6667	73.3333	80	53.3333	26.6667	93.3333	100	6.66667	93.3333	40	73.3333	7.77778	73.3333	6.66667	46.6667	86.6667	80	26.6667	26.6667	26.6667	86.6667	6.66667	6.66667	0	13.3333	13.3333	73.3333	0	0	0	46.6667	73.3333	33.3333	60	6.66667	0	0	0	0	0
	0	13.3333	40	60	0	60	60	66.6667	40	40	33.3333	6.66667	6.66667	26.6667	13.3333	33.3333	20	0	0	26.6667	0	40	0	0	0	0	0	0	33.3333	0	0	0	0	0	0	0	0	0	0	46.6667	40	46.6667	26.6667	40	0	0	0	60	0
	0	0	53.3333	100	45.5556	86.6667	100	100	100	100	93.3333	66.6667	26.6667	100	73.3333	100	66.6667	93.3333	93.3333	53.3333	1.11111	86.6667	86.6667	6.66667	100	80	93.3333	6.66667	66.6667	0	66.6667	26.6667	0	13.3333	0	0	0	0	0	6.66667	6.66667	26.6667	0	0	0	0	23.3333	6.66667	0
	0	0	6.66667	80	1.11111	86.6667	93.3333	93.3333	80	80	20	80	26.6667	80	93.3333	40	53.3333	13.3333	0	0	0	20	60	20	0	0	0	0	0	0	0	0	6.66667	0	0	0	0	0	0	0	0	0	0	0	0	0	0	13.3333	0
	0	20	80	33.3333	13.3333	60	86.6667	93.3333	93.3333	6.66667	66.6667	33.3333	46.6667	86.6667	20	73.3333	46.6667	80	80	66.6667	0	93.3333	86.6667	46.6667	13.3333	86.6667	60	20	46.6667	6.66667	33.3333	6.66667	0	0	6.66667	6.66667	0	0	0	100	26.6667	60	13.3333	0	0	0	0	0	26.6667
	0	20	100	93.3333	1.11111	100	93.3333	86.6667	100	80	86.6667	0	0	0	13.3333	0	0	0	0	0	0	86.6667	80	20	66.6667	33.3333	0	0	0	0	0	0	0	0	6.66667	0	0	0	0	0	0	0	0	6.66667	0	0	6.66667	26.6667	6.66667
	0	0	46.6667	100	24.4444	86.6667	100	86.6667	53.3333	86.6667	93.3333	93.3333	100	73.3333	100	60	93.3333	26.6667	100	80	0	80	93.3333	80	46.6667	0	20	6.66667	0	13.3333	13.3333	0	0	0	13.3333	13.3333	0	0	0	26.6667	0	13.3333	13.3333	0	0	0	0	0	13.3333
2x-VEH	0	6.66667	13.3333		16.6667	46.6667	60	73.3333	60	60	53.3333	40	60	20	60	33.3333	33.3333	53.3333	73.3333	0	0	40	53.3333	86.6667	26.6667	20	20	46.6667	40	13.3333	26.6667	0	0	26.6667	0	0	0	6.66667	6.66667	93.3333	6.66667	66.6667	6.66667	13.3333	0	0	0	13.3333	6.66667
	0	0	20		0	53.3333	40	26.6667	6.66667	60	26.6667	26.6667	20	6.66667	26.6667	33.3333	80	26.6667	53.3333	13.3333	0	20	33.3333	26.6667	26.6667	0	20	13.3333	26.6667	40	20	40	0	0	6.66667	13.3333	0	0	6.66667	73.3333	53.3333	0	6.66667	0	0	0	6.66667	13.3333	0
	0	13.3333	40		0	60	93.3333	100	100	73.3333	93.3333	73.3333	86.6667	66.6667	40	33.3333	53.3333	40	73.3333	46.6667	0	73.3333	50	53.3333	66.6667	33.3333	13.3333	60	66.6667	6.66667	93.3333	53.3333	13.3333	0	13.3333	0	0	0	10	86.6667	53.3333	20	46.6667	0	0	0	6.66667	80	40
	0	6.66667	66.6667		16.6667	86.6667	100	100	100	100	86.6667	20	46.6667	20	40	66.6667	0	46.6667	13.3333	13.3333	3.33333	80	50	60	53.3333	33.3333	46.6667	6.66667	26.6667	20	60	26.6667	26.6667	0	0	13.3333	0	0	0	46.6667	20	6.66667	6.66667	0	0	0	3.33333	33.3333	6.66667
	0	0	46.6667		10	86.6667	100	100	86.6667	86.6667	86.6667	86.6667	73.3333	73.3333	66.6667	86.6667	80	53.3333	73.3333	26.6667	0	86.6667	100	73.3333	66.6667	26.6667	66.6667	13.3333	33.3333	40	13.3333	60	33.3333	60	0	0	0	0	0	73.3333	40	13.3333	20	13.3333	0	0	0	20	6.66667
	0	0	46.6667		0	86.6667	93.3333	93.3333	93.3333	100	73.3333	93.3333	80	100	80	40	73.3333	53.3333	46.6667	20	0	80	40	46.6667	13.3333	86.6667	60	26.6667	33.3333	0	0	6.66667	0	6.66667	0	0	0	0	0	53.3333	26.6667	13.3333	26.6667	6.66667	0	0	0	0	0
	0	0	66.6667		3.33333	100	73.3333	66.6667	46.6667	33.3333	60	0	0	40	66.6667	20	0	20	6.66667	20	0	40	26.6667	13.3333	40	26.6667	6.66667	66.6667	13.3333	0	13.3333	0	0	0	6.66667	0	0	0	0	93.3333	26.6667	46.6667	13.3333	46.6667	0	3.33333	0	0	6.66667
	0	0	26.6667		3.33333	93.3333	66.6667	73.3333	53.3333	53.3333	20	20	46.6667	20	20	13.3333	33.3333	26.6667	0	0	0	40	20	0	33.3333	13.3333	13.3333	20	26.6667	0	0	0	0	0	0	0	0	0	0	6.66667	46.6667	6.66667	20	0	0	0	0	0	0
2x-MEC	0	0	0		0	66.6667	60	33.3333	33.3333	73.3333	46.6667	33.3333	53.3333	40	33.3333	26.6667	53.3333	20	40	13.3333	0	26.6667	66.6667	26.6667	0	6.66667	20	6.66667	0	20	13.3333	0	0	6.66667	0	0	0	0	6.66667	0	0	13.3333	0	13.3333	0	0	0	13.3333	0
	0	0	13.3333		0	26.6667	40	46.6667	20	0	26.6667	40	6.66667	6.66667	20	33.3333	53.3333	46.6667	6.66667	13.3333	0	20	20	13.3333	46.6667	46.6667	26.6667	46.6667	0	6.66667	13.3333	40	26.6667	20	13.3333	0	0	0	0	20	46.6667	6.66667	6.66667	13.3333	0	0	0	26.6667	20
	0	0	13.3333		0	46.6667	0	6.66667	0	0	6.66667	0	0	0	0	0	0	0	0	0	0	0	13.3333	60	0	6.66667	0	6.66667	0	0	0	0	0	20	0	0	0	0	3.33333	13.3333	0	0	13.3333	20	0	0	6.66667	26.6667	6.66667
	0	0	6.66667		0	46.6667	53.3333	20	20	33.3333	13.3333	13.3333	20	13.3333	13.3333	0	0	6.66667	0	0	0	26.6667	26.6667	13.3333	53.3333	0	13.3333	13.3333	20	6.66667	0	0	0	0	20	0	0	0	3.33333	13.3333	0	0	0	6.66667	3.33333	0	6.66667	46.6667	53.3333
	0	6.66667	26.6667		0	0	33.3333	0	6.66667	20	0	0	13.3333	13.3333	0	6.66667	13.3333	13.3333	0	0	0	13.3333	13.3333	33.3333	6.66667	0	0	6.66667	6.66667	6.66667	13.3333	0	0	0	6.66667	0	3.33333	0	0	0	0	0	0	0	0	0	0	6.66667	26.6667
	0	6.66667	46.6667		6.66667	73.3333	93.3333	86.6667	73.3333	0	0	66.6667	66.6667	86.6667	73.3333	33.3333	60	73.3333	80	60	10	73.3333	66.6667	66.6667	80	26.6667	53.3333	80	73.3333	6.66667	60	53.3333	20	53.3333	13.3333	0	0	0	0	0	20	6.66667	0	0	0	0	0	13.3333	13.3333
	0	0	46.6667		0	53.3333	73.3333	60	60	60	66.6667	20	6.66667	0	20	33.3333	13.3333	6.66667	0	6.66667	0	20	26.6667	33.3333	0	6.66667	13.3333	33.3333	20	0	0	0	0	0	0	0	0	0	0	6.66667	0	13.3333	0	0	0	0	0	6.66667	0
	0	0	26.6667		0	46.6667	26.6667	13.3333	6.66667	6.66667	20	0	0	6.66667	6.66667	0	0	0	0	6.66667	0	20	0	26.6667	20	6.66667	6.66667	13.3333	6.66667	0	0	0	0	0	0	0	3.33333	0	0	60	20	60	0	6.66667	0	0	0	6.66667	0
Panel 5D (B stands for Baseline; reported per min)
Groups	Conditioning Trials				Extinction Trials																Test Trials																Renewal Context A Trials								Renewal Context B Trials
	B	1	2	3	B	1	2	3	4	5	6	7	8	9	10	11	12	13	14	15	B	1	2	3	4	5	6	7	8	9	10	11	12	13	14	15	B1	B2	B3	1	2	3	4	5	B1	B2	B3	1	2
VEH	0	0	20	60	10	80	53.3333	60	73.3333	13.3333	46.6667	33.3333	46.6667	46.6667	46.6667	26.6667	20	0	20	20	0	46.6667	26.6667	0	26.6667	6.66667	6.66667	20	0	13.3333	53.3333	13.3333	6.66667	20	13.3333	0	0	0	0	46.6667	40	26.6667	13.3333	26.6667	0	0	0	60	40
	0	6.66667	53.3333	93.3333	6.66667	40	73.3333	40	53.3333	66.6667	60	33.3333	66.6667	80	66.6667	33.3333	6.66667	0	0	0	10	26.6667	26.6667	6.66667	0	26.6667	0	6.66667	6.66667	0	0	0	0	0	26.6667	13.3333	0	3.33333	3.33333	73.3333	0	13.3333	13.3333	80	0	0	0	20	40
	0	0	26.6667	66.6667	70	66.6667	93.3333	93.3333	80	93.3333	93.3333	93.3333	60	6.66667	13.3333	93.3333	46.6667	0	6.66667	40	0	26.6667	40	73.3333	73.3333	26.6667	73.3333	6.66667	6.66667	100	0	6.66667	0	33.3333	0	0	0	0	0	86.6667	100	100	60	40	0	0	0	86.6667	33.3333
	0	6.66667	20	66.6667	3.33333	66.6667	86.6667	40	40	80	93.3333	66.6667	73.3333	33.3333	80	53.3333	13.3333	13.3333	26.6667	86.6667	6.66667	80	53.3333	40	13.3333	66.6667	40	0	0	20	0	6.66667	0	13.3333	0	0	0	13.3333	43.3333	100	73.3333	6.66667	0	0	0	0	0	33.3333	33.3333
	0	0	60	100	6.66667	93.3333	86.6667	86.6667	93.3333	73.3333	33.3333	40	86.6667	40	0	26.6667	0	6.66667	20	13.3333	0	53.3333	66.6667	0	46.6667	33.3333	20	46.6667	53.3333	6.66667	0	0	0	0	0	0	0	0	0	60	33.3333	20	20	60	0	0	0	6.66667	0
	0	0	26.6667	93.3333	0	33.3333	80	86.6667	100	26.6667	93.3333	20	0	0	46.6667	40	6.66667	6.66667	46.6667	13.3333	20	66.6667	13.3333	86.6667	40	26.6667	53.3333	13.3333	20	20	0	0	6.66667	0	0	0	0	0	0	20	20	6.66667	6.66667	26.6667	0	0	0	0	26.6667
	0	0	73.3333	100	0	86.6667	93.3333	100	100	86.6667	100	33.3333	66.6667	46.6667	66.6667	53.3333	53.3333	86.6667	86.6667	0	0	93.3333	86.6667	80	60	26.6667	66.6667	60	53.3333	53.3333	40	20	6.66667	6.66667	0	13.3333	0	0	3.33333	66.6667	33.3333	40	0	6.66667	0	0	0	26.6667	0
	0	20	93.3333	100	16.6667	100	100	100	86.6667	100	66.6667	60	73.3333	26.6667	33.3333	6.66667	13.3333	20	13.3333	0	3.33333	46.6667	80	53.3333	33.3333	66.6667	0	0	0	6.66667	0	0	0	0	0	0	0	0	0	66.6667	33.3333	13.3333	0	0	0	0	0	40	20
MEC	0	0	13.3333	86.6667	6.66667	73.3333	86.6667	80	53.3333	66.6667	80	0	46.6667	20	73.3333	13.3333	20	40	46.6667	13.3333	0	93.3333	40	0	40	13.3333	13.3333	13.3333	0	0	6.66667	6.66667	0	6.66667	0	0	0	0	0	86.6667	60	46.6667	6.66667	93.3333	0	0	0	60	20
	0	0	86.6667	66.6667	86.6667	26.6667	13.3333	66.6667	60	73.3333	40	53.3333	73.3333	80	73.3333	13.3333	6.66667	33.3333	6.66667	33.3333	10	40	20	40	0	0	0	6.66667	6.66667	26.6667	0	46.6667	13.3333	0	13.3333	20	0	20	20	60	33.3333	53.3333	26.6667	20	0	0	0	40	13.3333
	0	0	46.6667	66.6667	0	46.6667	93.3333	53.3333	53.3333	93.3333	93.3333	60	73.3333	80	86.6667	66.6667	20	6.66667	13.3333	46.6667	0	6.66667	33.3333	53.3333	53.3333	46.6667	53.3333	26.6667	13.3333	20	13.3333	0	20	73.3333	0	0	0	0	0	93.3333	100	100	86.6667	100	3.33333	13.3333	10	86.6667	80
	0	0	93.3333	100	13.3333	93.3333	100	100	100	100	86.6667	93.3333	86.6667	33.3333	86.6667	26.6667	6.66667	60	13.3333	33.3333	0	66.6667	20	53.3333	6.66667	6.66667	6.66667	26.6667	6.66667	13.3333	13.3333	13.3333	6.66667	20	0	0	0	0	0	13.3333	53.3333	33.3333	20	46.6667	0	0	0	73.3333	93.3333
	0	13.3333	66.6667	100	66.6667	66.6667	100	93.3333	93.3333	73.3333	60	60	93.3333	40	26.6667	60	66.6667	60	86.6667	73.3333	66.6667	100	93.3333	53.3333	86.6667	60	93.3333	60	86.6667	13.3333	33.3333	86.6667	66.6667	0	0	20	0	0	0	73.3333	26.6667	33.3333	13.3333	46.6667	0	3.33333	0	33.3333	20
	0	13.3333	80	86.6667	6.66667	60	53.3333	66.6667	26.6667	86.6667	93.3333	86.6667	26.6667	20	66.6667	33.3333	26.6667	26.6667	33.3333	20	40	100	93.3333	6.66667	93.3333	46.6667	80	13.3333	6.66667	6.66667	33.3333	40	6.66667	0	6.66667	0	0	0	0	100	100	0	0	13.3333	0	0	0	13.3333	60
	0	6.66667	40	100	23.3333	93.3333	100	100	100	100	86.6667	86.6667	93.3333	93.3333	100	73.3333	53.3333	100	66.6667	86.6667	43.3333	100	100	100	93.3333	93.3333	86.6667	86.6667	26.6667	53.3333	33.3333	40	6.66667	20	6.66667	20	0	20	23.3333	100	86.6667	60	6.66667	66.6667	0	0	0	20	13.3333
	0	0	33.3333	80	0	40	53.3333	66.6667	60	60	20	33.3333	40	20	20	0	13.3333	0	46.6667	20	0	33.3333	46.6667	13.3333	13.3333	53.3333	6.66667	26.6667	6.66667	13.3333	13.3333	0	20	0	6.66667	0	0	0	3.33333	46.6667	13.3333	0	33.3333	0	0	0	0	0	6.66667
[truncated: 3 more columns]
